# Supplementary material for: Responses of the Macroalga Ulva prolifera Müller to Ocean Acidification Revealed by Complementary NMR- and MS-Based Omics Approaches
Source: Mar Drugs. 2022 Nov 26;20(12):743. doi: 10.3390/md20120743 (PMC9783899; doi:10.3390/md20120743)
Supplement: Supplementary file 1 [file marinedrugs-20-00743-s001.zip]

Archive with 1 entries (1 files):
- marinedrugs-1951729-supplementary_rev.pdf
